# Supplementary material for: Rheological and Structural Characterization of Carrageenans during Depolymerization Conducted by a Marine Bacterium Shewanella sp. LE8
Source: Gels. 2024 Jul 28;10(8):502. doi: 10.3390/gels10080502 (PMC11353762; doi:10.3390/gels10080502)
Supplement: Supplementary file 1 [file gels-10-00502-s001.zip]

Archive with 1 entries (1 files):
- gels-3116444-supplementary.pdf
